# Supplementary material for: Bayesian modeling of post-vaccination serological data suggests that yearly vaccination of dog aged <2 years old is efficient to stop rabies circulation in Cambodia
Source: PLoS Negl Trop Dis. 2024 Apr 18;18(4):e0012089. doi: 10.1371/journal.pntd.0012089 (PMC11060556; doi:10.1371/journal.pntd.0012089)
Supplement: S1 Text — “dogs_model” was used to estimate parameters and compare different vaccination strategies, using the following stan programs: "dogs_H0.stan" file to test the null hypothesis of an absence of link between the model parameters and individual covariables, and “dogs_H1_pSe.stan”, “dogs_H1_pSV.stan”, “dogs_H1_rBS.stan”, “dogs_H1_rVS.stan”, “dogs_H1_rFOI.stan” and “dogs_H1_rFOI_cage.stan” files to test alternative assumptions. (ZIP) [file pntd.0012089.s001.zip]

Archive with 13 entries (11 files):
- S1_Text/
- S1_Text/Supplementary material 1/
- S1_Text/Supplementary material 1/dogs_H0.stan
- S1_Text/Supplementary material 1/dogs_H1_pSe.stan
- S1_Text/Supplementary material 1/dogs_H1_pSV.stan
- S1_Text/Supplementary material 1/dogs_H1_rBS.stan
- S1_Text/Supplementary material 1/dogs_H1_rFOI.stan
- S1_Text/Supplementary material 1/dogs_H1_rFOI_cage.stan
- S1_Text/Supplementary material 1/dogs_H1_rVS.stan
- S1_Text/Supplementary material 1/dogs_model.r
- S1_Text/Supplementary material 1/group1a.csv
- S1_Text/Supplementary material 1/group1b.csv
- S1_Text/Supplementary material 1/group2.csv
