# Supplementary material for: Bayesian modeling of post-vaccination serological data suggests that yearly vaccination of dog aged <2 years old is efficient to stop rabies circulation in Cambodia
Source: PLoS Negl Trop Dis. 2024 Apr 18;18(4):e0012089. doi: 10.1371/journal.pntd.0012089 (PMC11060556; doi:10.1371/journal.pntd.0012089)
Supplement: S1 Text — “dogs_model” was used to estimate parameters and compare different vaccination strategies, using the following stan programs: "dogs_H0.stan" file to test the null hypothesis of an absence of link between the model parameters and individual covariables, and “dogs_H1_pSe.stan”, “dogs_H1_pSV.stan”, “dogs_H1_rBS.stan”, “dogs_H1_rVS.stan”, “dogs_H1_rFOI.stan” and “dogs_H1_rFOI_cage.stan” files to test alternative assumptions. (ZIP) [file pntd.0012089.s001.zip › S1_Text/Supplementary material 1/dogs_H1_rFOI.stan]

// Alternative model: the force of infection depends on an individual 
// characteristic other than the age group

data {
    real<lower=0, upper=1> pi; 
    int<lower=0> NB;      
    int<lower=0> NKp;   
    int<lower=0> NKb1;  
    int<lower=0> NKb2;   
    real AgeB[NB];     
    real AgeKp[NKp];
    real AgeKb1[NKb1];
    real AgeKb2[NKb2];
    int SB[NB, 4];          
    int SKp[NKp, 2];
    int SKb1[NKb1, 2];
    int SKb2[NKb2, 3];
    real TB[3];         
    real TKp;
    real TKb1[2];
    real TKb2[3];
    int VarLevels;
    int VarDataB[NB];
    int VarDataKp[NKp];
    int VarDataKb1[NKb1];
    int VarDataKb2[NKb2];
}

parameters {
    real<lower=0, upper=1> pSV;  
    real<lower=0, upper=1> rVS;  
    real<lower=0, upper=10> rBS; 
    real<lower=0, upper=1> rFOI_var[VarLevels];
    real<lower=0, upper=1> pSe;  
}

transformed parameters {

    real pVB = 1;
    real log_lik[NB+NKp+NKb1+NKb2];

    //-------------------------------------------------------------------------
    // Log-likelihood for group 1, dogs sampled at T0, T7, T13, T18
    //-------------------------------------------------------------------------
    if (NB > 0) {
        real sero[VarLevels, 2, 2, 2];
        real p0; 
        real p1; 
        real p2;
        real p3;

        for (var in 1:VarLevels) {
            real rFOI = rFOI_var[var];
            real state[4, 4, 4];
            
            real T01 = TB[1];
            real S0R1 = (1-pSV)*(1-exp(-rFOI*T01))*pi +
                        pSV*(
                            (rFOI/(rFOI+rVS))*(1-exp(-(rFOI+rVS)*T01)) +
                            (pi/(rFOI+rVS))*(
                                rVS*(1-exp(-rFOI*T01)) -
                                rFOI*exp(-rFOI*T01)*(1-exp(-rVS*T01))));
            real S0S1 = (1-pSV)*exp(-rFOI*T01)+
                        pSV*(1-exp(-rVS*T01))*exp(-rFOI*T01); 
            real S0V1 = pSV*exp(-rFOI*T01)*exp(-rVS*T01); 

            real T12 = TB[2];
            real S1R2 = (1-exp(-rFOI*T12))*pi;
            real S1S2 = exp(-rFOI*T12);
            real V1R2 = (rFOI/(rFOI+rVS))*(1-exp(-(rFOI+rVS)*T12)) +
                        (pi/(rFOI+rVS))*(
                            rVS*(1-exp(-rFOI*T12)) -
                            rFOI*exp(-rFOI*T12)*(1-exp(-rVS*T12)));
            real V1S2 = (1-exp(-rVS*T12))*exp(-rFOI*T12);
            real V1V2 = exp(-(rVS+rFOI)*T12);
            
            real T23 = TB[3];
            real S2R3 = (1-exp(-rFOI*T23))*pi;
            real S2S3 = exp(-rFOI*T23);
            real V2R3 = (rFOI/(rFOI+rVS))*(1-exp(-(rFOI+rVS)*T23)) +
                        (pi/(rFOI+rVS))*(
                            rVS*(1-exp(-rFOI*T23)) -
                            rFOI*exp(-rFOI*T23)*(1-exp(-rVS*T23)));
            real V2S3 = (1-exp(-rVS*T23))*exp(-rFOI*T23);
            real V2V3 = exp(-(rVS+rFOI)*T23);

            for (i in 1:4) {
                for (j in 1:4) {
                    for (k in 1:4) {
                        state[i, j, k] = 0.;
                    }
                }
            }

            state[4,4,4] = S0R1/(S0R1+S0S1+S0V1);
            state[1,4,4] = S0S1*S1R2/((S0R1+S0S1+S0V1)*(S1R2+S1S2));
            state[1,1,4] = S0S1*S1S2*S2R3/
                           ((S0R1+S0S1+S0V1)*(S1R2+S1S2)*(S2R3+S2S3));
            state[1,1,1] = S0S1*S1S2*S2S3/
                           ((S0R1+S0S1+S0V1)*(S1R2+S1S2)*(S2R3+S2S3));
            state[2,4,4] = S0V1*V1R2/((S0R1+S0S1+S0V1)*(V1R2+V1S2+V1V2));
            state[2,1,4] = S0V1*V1S2*S2R3/
                           ((S0R1+S0S1+S0V1)*(V1R2+V1S2+V1V2)*(S2R3+S2S3));
            state[2,1,1] = S0V1*V1S2*S2S3/
                           ((S0R1+S0S1+S0V1)*(V1R2+V1S2+V1V2)*(S2R3+S2S3));
            state[2,2,4] = S0V1*V1V2*V2R3/
                           ((S0R1+S0S1+S0V1)*(V1R2+V1S2+V1V2)*(V2R3+V2S3+V2V3));
            state[2,2,1] = S0V1*V1V2*V2S3/
                           ((S0R1+S0S1+S0V1)*(V1R2+V1S2+V1V2)*(V2R3+V2S3+V2V3));
            state[2,2,2] = S0V1*V1V2*V2V3/
                           ((S0R1+S0S1+S0V1)*(V1R2+V1S2+V1V2)*(V2R3+V2S3+V2V3));
           
            for (i in 1:2) {
                for (j in 1:2) {
                    for (k in 1:2) {
                        sero[var, i, j, k] = 0;
                        for (a in 1:4) {
                            if ((a == 1) && (i == 1)) p1 = 1;
                            else if ((a == 4) && (i == 2)) p1 = 1;
                            else if ((a == 2) && (i == 1)) p1 = 1 - pSe;
                            else if ((a == 2) && (i == 2)) p1 = pSe;
                            else p1 = 0;
                            for (b in 1:4) {
                                if ((b == 1) && (j == 1)) p2 = 1;
                                else if ((b == 4) && (j == 2)) p2 = 1;
                                else if ((b == 2) && (j == 1)) p2 = 1 - pSe;
                                else if ((b == 2) && (j == 2)) p2 = pSe;
                                else p2 = 0;
                                for (c in 1:4) {
                                    if ((c == 1) && (k == 1)) p3 = 1;
                                    else if ((c == 4) && (k == 2)) p3 = 1;
                                    else if ((c == 2) && (k == 1)) p3 = 1 - pSe;
                                    else if ((c == 2) && (k == 2)) p3 = pSe;
                                    else p3 = 0;
                                    sero[var, i, j, k] += 
                                        state[a, b, c] * p1 * p2 * p3;
                                }
                            }
                        }
                    }
                }
            }
        }

        for (d in 1:NB) {
            real rFOI = rFOI_var[VarDataB[d]];
            p0 = log(1 - (1 - pi) * (1 - exp(-rFOI * AgeB[d])));
            if (SB[d, 1] == 2) {
                log_lik[d] = log(pi) + log(1 - exp(-rFOI * AgeB[d])) - p0;
            } else {
                log_lik[d]= (-rFOI * AgeB[d]) - p0 +
                            log(sero[VarDataB[d],
                                     SB[d, 2], SB[d, 3], SB[d, 4]]);
            }
        }
    }

    //-------------------------------------------------------------------------
    // Log-likelihood for group 1, dogs sampled at T0 and T24
    //-------------------------------------------------------------------------
    if (NKp > 0) {
        real sero[VarLevels, 2];
        real p0;
        real p1; 

        for (var in 1:VarLevels) {
            real rFOI = rFOI_var[var];

            real T01 = TKp;
            real S0R1 = (1-pSV)*(1-exp(-rFOI*T01))*pi +
                        pSV*(
                            (rFOI/(rFOI+rVS))*(1-exp(-(rFOI+rVS)*T01)) +
                            (pi/(rFOI+rVS))*(
                                rVS*(1-exp(-rFOI*T01)) -
                                rFOI*exp(-rFOI*T01)*(1-exp(-rVS*T01))));
            real S0S1 = (1-pSV)*exp(-rFOI*T01)+
                        pSV*(1-exp(-rVS*T01))*exp(-rFOI*T01); 
            real S0V1 = pSV*exp(-rFOI*T01)*exp(-rVS*T01); 

            real state[4];
            
            state[1] = S0S1;
            state[2] = S0V1;
            state[3] = 0.;
            state[4] = S0R1;
            
            for (i in 1:2) {
                sero[var, i] = 0;
                for (a in 1:4) {
                    if ((a == 1) && (i == 1)) p1 = 1;
                    else if ((a == 4) && (i == 2)) p1 = 1;
                    else if ((a == 2) && (i == 1)) p1 = 1 - pSe;
                    else if ((a == 2) && (i == 2)) p1 = pSe;
                    else p1 = 0;
                    sero[var, i] += state[a] * p1;
                }
            }
        }

        for (d in 1:NKp) {
            real rFOI = rFOI_var[VarDataB[d]];
            p0 = log(1 - (1 - pi) * (1 - exp(-rFOI * AgeKp[d])));
            if (SKp[d, 1] == 2) {
                log_lik[NB+d] = log(pi) + log(1 - exp(-rFOI * AgeKp[d])) - p0;
            } else {
                log_lik[NB+d] = (-rFOI * AgeKp[d]) - p0 + 
                                 log(sero[VarDataKp[d], SKp[d, 2]]);
            }
        }
    }

    //-------------------------------------------------------------------------
    // Log-likelihood for group 2, dogs sampled at T0, T2 and T26
    //-------------------------------------------------------------------------
    if (NKb1 > 0) {
        real sero[VarLevels, 2, 2];
        real p0; 
        real p1; 
        real p2;

        for (var in 1:VarLevels) {
            real rFOI = rFOI_var[var];

            real T01 = TKb1[1];
            real S0R1 = (1-pSV)*(1-exp(-rFOI*T01))*pi +
                        pSV*(
                            (rFOI/(rFOI+rVS))*(1-exp(-(rFOI+rVS)*T01)) +
                            (pi/(rFOI+rVS))*(
                                rVS*(1-exp(-rFOI*T01)) -
                                rFOI*exp(-rFOI*T01)*(1-exp(-rVS*T01))));
            real S0S1 = (1-pSV)*exp(-rFOI*T01)+
                        pSV*(1-exp(-rVS*T01))*exp(-rFOI*T01); 
            real S0V1 = pSV*exp(-rFOI*T01)*exp(-rVS*T01); 

            real T12 = TKb1[2];
            real S1R2 = (1-pSV)*(1-exp(-rFOI*T12))*pi +
                        pSV*(
                            (rFOI/(rFOI+rVS))*(1-exp(-(rFOI+rVS)*T12)) +
                            (pi/(rFOI+rVS))*(
                                rVS*(1-exp(-rFOI*T12)) -
                                rFOI*exp(-rFOI*T12)*(1-exp(-rVS*T12))));
            real S1S2 = (1-pSV)*exp(-rFOI*T12)+
                        pSV*(1-exp(-rVS*T12))*exp(-rFOI*T12); 
            real S1V2 = pSV*exp(-rFOI*T12)*exp(-rVS*T01); 
            real V1R2 = (1-pVB) * (
                            (rFOI/(rFOI+rVS))*(1-exp(-(rFOI+rVS)*T12)) +
                            (pi/(rFOI+rVS))*(
                                rVS*(1-exp(-rFOI*T12)) -
                                rFOI*exp(-rFOI*T12)*(1-exp(-rVS*T12)))) +
                        pVB * (
                            (rFOI/(rFOI+rBS))*(1-exp(-(rFOI+rBS)*T12)) +
                            (pi/(rFOI+rBS))*(
                                rBS*(1-exp(-rFOI*T12)) -
                                rFOI*exp(-rFOI*T12)*(1-exp(-rBS*T12))));
            real V1S2 = (1-pVB)*(1-exp(-rVS*T12))*exp(-rFOI*T12) +
                        pVB*(1-exp(-rBS*T12))*exp(-rFOI*T12);
            real V1V2 = (1-pVB)*exp(-(rVS+rFOI)*T12);
            real V1B2 = pVB*exp(-(rBS+rFOI)*T12);

            real state[4, 4];

            for (i in 1:4) {
                for (j in 1:4) {
                    state[i, j] = 0.;
                }
            }

            state[4,4] = S0R1/(S0R1+S0S1+S0V1);
            state[1,4] = S0S1*S1R2/((S0R1+S0S1+S0V1)*(S1R2+S1S2+S1V2));
            state[1,1] = S0S1*S1S2/
                         ((S0R1+S0S1+S0V1)*(S1R2+S1S2+S1V2));
            state[1,2] = S0S1*S1V2/
                         ((S0R1+S0S1+S0V1)*(S1R2+S1S2+S1V2));
            state[2,4] = S0V1*V1R2/((S0R1+S0S1+S0V1)*(V1R2+V1S2+V1V2+V1B2));
            state[2,1] = S0V1*V1S2/
                         ((S0R1+S0S1+S0V1)*(V1R2+V1S2+V1V2+V1B2));
            state[2,2] = S0V1*V1V2/
                         ((S0R1+S0S1+S0V1)*(V1R2+V1S2+V1V2+V1B2));
            state[2,3] = S0V1*V1B2/
                         ((S0R1+S0S1+S0V1)*(V1R2+V1S2+V1V2+V1B2));
        
            for (i in 1:2) {
                for (j in 1:2) {
                    sero[var, i, j] = 0;
                    for (a in 1:4) {
                        if ((a == 1) && (i == 1)) p1 = 1;
                        else if ((a == 4) && (i == 2)) p1 = 1;
                        else if (((a == 2) || (a == 3)) && (i == 1)) 
                            p1 = 1 - pSe;
                        else if (((a == 2) || (a == 3)) && (i == 2)) 
                            p1 = pSe;
                        else p1 = 0;
                        for (b in 1:4) {
                            if ((b == 1) && (j == 1)) p2 = 1;
                            else if ((b == 4) && (j == 2)) p2 = 1;
                            else if (((b == 2) || (b == 3)) && (j == 1)) 
                                p2 = 1 - pSe;
                            else if (((b == 2) || (b == 3)) && (j == 2)) 
                                p2 = pSe;
                            else p2 = 0;
                            sero[var, i, j] += state[a, b] * p1 * p2;
                        }
                    }
                }
            }
        }
        
        for (d in 1:NKb1) {
            real rFOI = rFOI_var[VarDataB[d]];
            p0 = log(1 - (1 - pi) * (1 - exp(-rFOI * AgeKb1[d])));
            p1 = log(pi * (1 - exp(-rFOI * AgeKb1[d]))) - p0;
            p2 = (-rFOI * AgeKb1[d]) - p0;
            if ((SKb1[d, 1] == 2) && (SKb1[d, 2] == 2))
                log_lik[NB+NKp+d] = 
                    log(exp(p1) + 
                    exp(p2) * sero[VarDataKb1[d], SKb1[d, 1], SKb1[d, 2]]);
            else log_lik[NB+NKp+d] = 
                    log(exp(p2) * sero[VarDataKb1[d], SKb1[d, 1], SKb1[d, 2]]);
        }
    }

    //-------------------------------------------------------------------------
    // Log-likelihood for group 2, dogs sampled at T0, T2, T26 and T34
    //-------------------------------------------------------------------------
    if (NKb2 > 0) {
        real sero[VarLevels, 2, 2, 2];
        real p0; 
        real p1; 
        real p2;
        real p3;

        for (var in 1:VarLevels) {
            real rFOI = rFOI_var[var];

            real T01 = TKb2[1];
            real S0R1 = (1-pSV)*(1-exp(-rFOI*T01))*pi +
                        pSV*(
                            (rFOI/(rFOI+rVS))*(1-exp(-(rFOI+rVS)*T01)) +
                            (pi/(rFOI+rVS))*(
                                rVS*(1-exp(-rFOI*T01)) -
                                rFOI*exp(-rFOI*T01)*(1-exp(-rVS*T01))));
            real S0S1 = (1-pSV)*exp(-rFOI*T01)+
                        pSV*(1-exp(-rVS*T01))*exp(-rFOI*T01); 
            real S0V1 = pSV*exp(-rFOI*T01)*exp(-rVS*T01); 

            real T12 = TKb2[2];
            real S1R2 = (1-pSV)*(1-exp(-rFOI*T12))*pi +
                        pSV*(
                            (rFOI/(rFOI+rVS))*(1-exp(-(rFOI+rVS)*T12)) +
                            (pi/(rFOI+rVS))*(
                                rVS*(1-exp(-rFOI*T12)) -
                                rFOI*exp(-rFOI*T12)*(1-exp(-rVS*T12))));
            real S1S2 = (1-pSV)*exp(-rFOI*T12)+
                        pSV*(1-exp(-rVS*T12))*exp(-rFOI*T12); 
            real S1V2 = pSV*exp(-rFOI*T12)*exp(-rVS*T01); 
            real V1R2 = (1-pVB) * (
                            (rFOI/(rFOI+rVS))*(1-exp(-(rFOI+rVS)*T12)) +
                            (pi/(rFOI+rVS))*(
                                rVS*(1-exp(-rFOI*T12)) -
                                rFOI*exp(-rFOI*T12)*(1-exp(-rVS*T12)))) +
                        pVB * (
                            (rFOI/(rFOI+rBS))*(1-exp(-(rFOI+rBS)*T12)) +
                            (pi/(rFOI+rBS))*(
                                rBS*(1-exp(-rFOI*T12)) -
                                rFOI*exp(-rFOI*T12)*(1-exp(-rBS*T12))));
            real V1S2 = (1-pVB)*(1-exp(-rVS*T12))*exp(-rFOI*T12) +
                        pVB*(1-exp(-rBS*T12))*exp(-rFOI*T12);
            real V1V2 = (1-pVB)*exp(-(rVS+rFOI)*T12);
            real V1B2 = pVB*exp(-(rBS+rFOI)*T12);

            real T23 = TKb2[3];
            real S2R3 = (1-exp(-rFOI*T23))*pi;
            real S2S3 = exp(-rFOI*T23);
            real V2R3 = (rFOI/(rFOI+rVS))*(1-exp(-(rFOI+rVS)*T23)) +
                        (pi/(rFOI+rVS))*(
                            rVS*(1-exp(-rFOI*T23)) -
                            rFOI*exp(-rFOI*T23)*(1-exp(-rVS*T23)));
            real V2S3 = (1-exp(-rVS*T23))*exp(-rFOI*T23);
            real V2V3 = exp(-(rVS+rFOI)*T23);
            real B2R3 = (rFOI/(rFOI+rBS))*(1-exp(-(rFOI+rBS)*T23)) +
                        (pi/(rFOI+rBS))*(
                            rBS*(1-exp(-rFOI*T23)) -
                            rFOI*exp(-rFOI*T23)*(1-exp(-rBS*T23)));
            real B2S3 = (1-exp(-rBS*T23))*exp(-rFOI*T23);
            real B2B3 = exp(-(rBS+rFOI)*T23);

            real state[4, 4, 4];

            for (i in 1:4) {
                for (j in 1:4) {
                    for (k in 1:4) {
                        state[i, j, k] = 0.;
                    }
                }
            }

            state[4,4,4] = S0R1/(S0R1+S0S1+S0V1);

            state[1,4,4] = S0S1*S1R2/((S0R1+S0S1+S0V1)*(S1R2+S1S2+S1V2));
            state[1,1,4] = S0S1*S1S2*S2R3/
                           ((S0R1+S0S1+S0V1)*(S1R2+S1S2+S1V2)*(S2R3+S2S3));
            state[1,1,1] = S0S1*S1S2*S2S3/
                           ((S0R1+S0S1+S0V1)*(S1R2+S1S2+S1V2)*(S2R3+S2S3));
            state[1,2,1] = S0S1*S1V2*V2S3/
                           ((S0R1+S0S1+S0V1)*(S1R2+S1S2+S1V2)*(V2R3+V2S3+V2V3));
            state[1,2,2] = S0S1*S1V2*V2V3/
                           ((S0R1+S0S1+S0V1)*(S1R2+S1S2+S1V2)*(V2R3+V2S3+V2V3));
            state[1,2,4] = S0S1*S1V2*V2R3/
                           ((S0R1+S0S1+S0V1)*(S1R2+S1S2+S1V2)*(V2R3+V2S3+V2V3));

            state[2,4,4] = S0V1*V1R2/((S0R1+S0S1+S0V1)*(V1R2+V1S2+V1V2+V1B2));
            state[2,1,4] = S0V1*V1S2*S2R3/
                           ((S0R1+S0S1+S0V1)*(V1R2+V1S2+V1V2+V1B2)*(S2R3+S2S3));
            state[2,1,1] = S0V1*V1S2*S2S3/
                           ((S0R1+S0S1+S0V1)*(V1R2+V1S2+V1V2+V1B2)*(S2R3+S2S3));
            state[2,2,4] = S0V1*V1V2*V2R3/
                           ((S0R1+S0S1+S0V1)*(V1R2+V1S2+V1V2+V1B2)
                                            *(V2R3+V2S3+V2V3));
            state[2,2,1] = S0V1*V1V2*V2S3/
                           ((S0R1+S0S1+S0V1)*(V1R2+V1S2+V1V2+V1B2)
                                            *(V2R3+V2S3+V2V3));
            state[2,2,2] = S0V1*V1V2*V2V3/
                           ((S0R1+S0S1+S0V1)*(V1R2+V1S2+V1V2+V1B2)
                                            *(V2R3+V2S3+V2V3));
            state[2,3,1] = S0V1*V1B2*B2S3/
                           ((S0R1+S0S1+S0V1)*(V1R2+V1S2+V1V2+V1B2)
                                            *(B2R3+B2S3+B2B3));
            state[2,3,3] = S0V1*V1B2*B2B3/
                           ((S0R1+S0S1+S0V1)*(V1R2+V1S2+V1V2+V1B2)
                                            *(B2R3+B2S3+B2B3));
            state[2,3,4] = S0V1*V1B2*B2R3/
                           ((S0R1+S0S1+S0V1)*(V1R2+V1S2+V1V2+V1B2)
                                            *(B2R3+B2S3+B2B3));

            for (i in 1:2) {
                for (j in 1:2) {
                    for (k in 1:2) {
                        sero[var, i, j, k] = 0;
                        for (a in 1:4) {
                            if ((a == 1) && (i == 1)) p1 = 1;
                            else if ((a == 4) && (i == 2)) p1 = 1;
                            else if (((a == 2) || (a == 3)) && (i == 1)) 
                                p1 = 1 - pSe;
                            else if (((a == 2) || (a == 3)) && (i == 2)) 
                                p1 = pSe;
                            else p1 = 0;
                            for (b in 1:4) {
                                if ((b == 1) && (j == 1)) p2 = 1;
                                else if ((b == 4) && (j == 2)) p2 = 1;
                                else if (((b == 2) || (b == 3)) && (j == 1)) 
                                    p2 = 1 - pSe;
                                else if (((b == 2) || (b == 3)) && (j == 2)) 
                                    p2 = pSe;
                                else p2 = 0;
                                for (c in 1:4) {
                                    if ((c == 1) && (k == 1)) p3 = 1;
                                    else if ((c == 4) && (k == 2)) p3 = 1;
                                    else if (((c == 2) || (c == 3)) && (k == 1)) 
                                        p3 = 1 - pSe;
                                    else if (((c == 2) || (c == 3)) && (k == 2)) 
                                        p3 = pSe;
                                    else p3 = 0;
                                    sero[var, i, j, k] += 
                                        state[a, b, c] * p1 * p2 * p3;
                                }
                            }
                        }
                    }
                }
            }
        }
        
        for (d in 1:NKb2) {
            real rFOI = rFOI_var[VarDataB[d]];
            p0 = log(1 - (1 - pi) * (1 - exp(-rFOI * AgeKb2[d])));
            p1 = log(pi * (1 - exp(-rFOI * AgeKb2[d]))) - p0;
            p2 = (-rFOI * AgeKb2[d]) - p0;
            if ((SKb2[d, 1] == 2) && (SKb2[d, 2] == 2) && (SKb2[d, 3] == 2))
                log_lik[NB+NKp+NKb1+d] = 
                    log(exp(p1) + exp(p2) * 
                        sero[VarDataKb2[d], 
                             SKb2[d, 1], SKb2[d, 2], SKb2[d, 3]]);
            else log_lik[NB+NKp+NKb1+d] = 
                    log(exp(p2) * 
                    sero[VarDataKb2[d], SKb2[d, 1], SKb2[d, 2], SKb2[d, 3]]);
        }
    }
}

model {
    for (i in 1:(NB+NKp+NKb1+NKb2)) {
        target += log_lik[i];
    }
}
