# Supplementary material for: Bayesian modeling of post-vaccination serological data suggests that yearly vaccination of dog aged <2 years old is efficient to stop rabies circulation in Cambodia
Source: PLoS Negl Trop Dis. 2024 Apr 18;18(4):e0012089. doi: 10.1371/journal.pntd.0012089 (PMC11060556; doi:10.1371/journal.pntd.0012089)
Supplement: S1 Text — “dogs_model” was used to estimate parameters and compare different vaccination strategies, using the following stan programs: "dogs_H0.stan" file to test the null hypothesis of an absence of link between the model parameters and individual covariables, and “dogs_H1_pSe.stan”, “dogs_H1_pSV.stan”, “dogs_H1_rBS.stan”, “dogs_H1_rVS.stan”, “dogs_H1_rFOI.stan” and “dogs_H1_rFOI_cage.stan” files to test alternative assumptions. (ZIP) [file pntd.0012089.s001.zip › S1_Text/Supplementary material 1/dogs_model.r]

library(rstan)
library(bridgesampling)
options(mc.cores = 1)

# Proportion of non-lethal infections
PI_VAL = 0.51
# PI_VAL = 0.05
# PI_VAL = 0.95

# Data
B = read.csv("group_1a.csv")
Kp = read.csv("group_1b.csv")
Kb = read.csv("group_2.csv")
Kb1 = Kb[Kb$T23 == -1,]
Kb2 = Kb[Kb$T23 > 0,]
Kp$rural = FALSE
Kb1$rural = FALSE
Kb2$rural = FALSE
B$rural = factor(B$rural, levels = c(FALSE, TRUE))
Kp$rural = factor(Kp$rural, levels = c(FALSE, TRUE))
Kb1$rural = factor(Kb1$rural, levels = c(FALSE, TRUE))
Kb2$rural = factor(Kb2$rural, levels = c(FALSE, TRUE))

# Time spent in each age class before T0
ca_before_t0 = function(d, q = c(12, 24, 48))
{
    dtage = NULL
    for (i in 1:nrow(d)) {
        dt = rep(0, 4)
        if (d$age[i] < q[1]) {
            dt[1] = d$age[i]
        } else if (d$age[i] < q[2]) {
            dt[1] = q[1]
            dt[2] = d$age[i] - q[1]
        } else if (d$age[i] < q[3]) {
            dt[1] = q[1]
            dt[2] = q[2] - q[1]
            dt[3] = d$age[i] - q[2]
        } else {
            dt[1] = q[1]
            dt[2] = q[2] - q[1]
            dt[3] = q[3] - q[2]
            dt[4] = d$age[i] - q[3]
        }
        dtage = rbind(dtage, dt)
    }
    return(dtage)
}

# Temps time spent in each age class between 2 sessions
# Returns:
# - ca and pr: Combinations observed in the data between the age class in 
#       one session and the proportion of time spent in that age class between 
#       that session and the next session.
# - id: index on ca et pr for each dog
ca_sessions = function(d, dts, q = c(12, 24, 48)) 
{
    ca = NULL
    pr = NULL
    age = d$age
    cage = ifelse(age<q[1], 1, 
                  ifelse(age<q[2], 2, 
                         ifelse(age<q[3], 3, 4)))
    for (dt in colMeans(d[, dts, drop = FALSE])) {
        ca = cbind(ca, cage)
        agefin = age + dt
        cagefin = ifelse(agefin<q[1], 1, 
                         ifelse(agefin<q[2], 2, 
                                ifelse(agefin<q[3], 3, 4)))
        p = ifelse(cagefin == cage, 1,
                   ifelse(cage==1, (q[1]-age)/dt,
                          ifelse(cage==2, (q[2]-age)/dt,
                                 ifelse(cage==3, (q[3]-age)/dt, 1))))
        pr = cbind(pr, p)
        cage = cagefin
        age = agefin
    }
    ca = matrix(ca, nrow = nrow(d))
    pr = matrix(pr, nrow = nrow(d))
    colnames(ca) = paste0("ca_", dts)
    colnames(pr) = paste0("pr_", dts)
    seqs = unique(cbind(ca, pr))
    seqs = cbind(seqs, id = 1:nrow(seqs))
    ids = merge(cbind(n=1:nrow(ca), ca,pr), seqs, all.x=T)
    return(list(
        nb = nrow(seqs),
        id = ids[order(ids$n), 'id'],
        ca = seqs[, 1:length(dts)], 
        pr = seqs[, (length(dts)+1):(2*length(dts))]))
}

DATA = list(
    pi = PI_VAL,
    NB = nrow(B),
    NKp = nrow(Kp),
    NKb1 = nrow(Kb1),
    NKb2 = nrow(Kb2),
    AgeB = B$age,
    AgeKp = Kp$age,
    AgeKb1 = Kb1$age,
    AgeKb2 = Kb2$age,
    SB = cbind(as.numeric(factor(B$S0, levels = c('neg', 'pos'))),
               as.numeric(factor(B$S1, levels = c('neg', 'pos'))),
               as.numeric(factor(B$S2, levels = c('neg', 'pos'))),
               as.numeric(factor(B$S3, levels = c('neg', 'pos')))),
    SKp = cbind(as.numeric(factor(Kp$S0, levels = c('neg', 'pos'))),
                as.numeric(factor(Kp$S1, levels = c('neg', 'pos')))),
    SKb1 = cbind(as.numeric(factor(Kb1$S1, levels = c('neg', 'pos'))),
                 as.numeric(factor(Kb1$S2, levels = c('neg', 'pos')))),
    SKb2 = cbind(as.numeric(factor(Kb2$S1, levels = c('neg', 'pos'))),
                 as.numeric(factor(Kb2$S2, levels = c('neg', 'pos'))),
                 as.numeric(factor(Kb2$S3, levels = c('neg', 'pos')))),
    TB = c(mean(B$T01), mean(B$T12), mean(B$T23)),
    TKp = mean(Kp$T01),
    TKb1 = c(mean(Kb1$T01), mean(Kb1$T12)),
    TKb2 = c(mean(Kb2$T01), mean(Kb2$T12), mean(Kb2$T23)))

# Parameter estimation for the base model
estim_H0 = function()
{
    dogs_data = DATA
    params = c("pSV", "rVS", "rBS", "rFOI", "pSe")
    fit <- stan(file="dogs_H0.stan", data=dogs_data, chains=1, warmup=20000,
                iter=120000, pars=c(params,"log_lik"))
    return(list(stanfit = fit, params = params))
}

# Parameter estimation when one of the model parameters (VARPRM: pSV, rVS, pSe
# or rFOI) varies according to one of the individual dog characteristics
# (age class, sex, body condition) 
estim_H1 = function(VARPRM = "pSV", VARDATA = "gender")
{
    dogs_data = DATA
    if ((VARPRM == "rFOI") & (VARDATA == "cage")) {
        STAN = paste0("dogs_H1_rFOI_cage.stan")
        dogs_data$NCa = length(unique(B$cage))
        dogs_data$DtCaT0B = ca_before_t0(B)
        dogs_data$DtCaT0Kp = ca_before_t0(Kp)
        dogs_data$DtCaT0Kb1 = ca_before_t0(Kb1)
        dogs_data$DtCaT0Kb2 = ca_before_t0(Kb2)
        x = ca_sessions(B, c('T01', 'T12', 'T23'))
        dogs_data$NSqB = x$nb
        dogs_data$SqB = x$ca
        dogs_data$PrB = x$pr
        dogs_data$IdB = x$id
        x = ca_sessions(Kp, c('T01'))
        dogs_data$NSqKp = x$nb
        dogs_data$SqKp = x$ca
        dogs_data$PrKp = x$pr
        dogs_data$IdKp = x$id
        x = ca_sessions(Kb1, c('T01', 'T12'))
        dogs_data$NSqKb1 = x$nb
        dogs_data$SqKb1 = x$ca
        dogs_data$PrKb1 = x$pr
        dogs_data$IdKb1 = x$id
        x = ca_sessions(Kb2, c('T01', 'T12', 'T23'))
        dogs_data$NSqKb2 = x$nb
        dogs_data$SqKb2 = x$ca
        dogs_data$PrKb2 = x$pr
        dogs_data$IdKb2 = x$id
    } else if ((VARPRM %in% c("pSV", "rVS", "rBS", "rFOI", "pSe")) &
               (VARDATA %in% c("cage", "cbcs", "gender", "rural"))) {
        STAN = paste0("dogs_H1_", VARPRM, ".stan")
        dogs_data$VarDataB = as.numeric(factor(B[, VARDATA]))
        dogs_data$VarDataKp = as.numeric(factor(Kp[, VARDATA]))
        dogs_data$VarDataKb1 = as.numeric(factor(Kb1[, VARDATA]))
        dogs_data$VarDataKb2 = as.numeric(factor(Kb2[, VARDATA]))
        dogs_data$VarLevels = as.integer(length(unique(dogs_data$VarDataB)))
    } else {
        stop("incorrect parameters:", VARPRM, VARDATA)
    }
    params = c("pSV", "rVS", "rBS", "rFOI", "pSe")
    params[params == VARPRM] = paste0(VARPRM, '_var')
    fit <- stan(file = STAN, data = dogs_data, chains = 1, warmup = 20000,
                iter = 120000, thin=1, pars = c(params, "log_lik"))
    return(list(stanfit = fit, params = params, prm = VARPRM, 
                varlevels = levels(factor(B[, VARDATA]))))
}

# Calculation of DIC and WAIC for an object returned by stanfit
dic_waic = function(stanfit)
{
    df = as.data.frame(stanfit)
    df = df[, grepl('log_lik', colnames(df), fixed = TRUE)]

    ll = rowSums(df)
    D = -2*ll
    DIC = 0.5*var(D)+mean(D)

    WAIC = 0
    for (i in 1:ncol(df)) {
        WAIC = WAIC + var(df[, i]) - log((1/nrow(df))*sum(exp(df[i,])))
    }
    WAIC = 2*WAIC
    
    return(c(DIC=DIC, WAIC=WAIC))
}


#-----------------------------------------------------------------------------
# Null hypothesis
#-----------------------------------------------------------------------------
M0 = estim_H0()
with(M0, {
     print(stanfit, pars=params, probs=c(.025, .5, .975), digits_summary=5)})
(bs0 = bridge_sampler(M0$stanfit, silent = TRUE))
(dic_waic(M0$stanfit))

#-----------------------------------------------------------------------------
# Alternate models
#-----------------------------------------------------------------------------
for (varprm in c("pSV", "rVS", "rBS", "pSe", "rFOI")) {
    for (vardata in c("cage", "gender", "cbcs")) {
        cat("\n\n")
        cat("***********************************************************\n")
        cat("    ", varprm, vardata, '\n');
        cat("***********************************************************\n")
        M1 = estim_H1(varprm, vardata)
        with(M1, {
            print(varlevels)
            print(stanfit, pars=params, probs=c(.025, .5, .975), 
                  digits_summary=5)
            })
        bs1 = bridge_sampler(M1$stanfit, silent = TRUE)
        print(bs1)
        print(bf(bs1, bs0))
        print(dic_waic(M1$stanfit))
    }
}
