# Supplementary material for: Bayesian modeling of post-vaccination serological data suggests that yearly vaccination of dog aged <2 years old is efficient to stop rabies circulation in Cambodia
Source: PLoS Negl Trop Dis. 2024 Apr 18;18(4):e0012089. doi: 10.1371/journal.pntd.0012089 (PMC11060556; doi:10.1371/journal.pntd.0012089)
Supplement: S1 Text — “dogs_model” was used to estimate parameters and compare different vaccination strategies, using the following stan programs: "dogs_H0.stan" file to test the null hypothesis of an absence of link between the model parameters and individual covariables, and “dogs_H1_pSe.stan”, “dogs_H1_pSV.stan”, “dogs_H1_rBS.stan”, “dogs_H1_rVS.stan”, “dogs_H1_rFOI.stan” and “dogs_H1_rFOI_cage.stan” files to test alternative assumptions. (ZIP) [file pntd.0012089.s001.zip › S1_Text/Supplementary material 1/group1a.csv]

gender	age	S0	S1	S2	S3	T01	T12	T23	bcs	rural	cage	cbcs
1	96	pos	pos	pos	pos	6.49180327868852	6.16393442622951	5.27868852459016	6	FALSE	4	2
1	48	neg	neg	neg	neg	6.49180327868852	6.16393442622951	5.27868852459016	5	FALSE	4	2
2	48	neg	neg	pos	neg	6.49180327868852	6.16393442622951	5.27868852459016	4	FALSE	4	2
1	48	neg	neg	neg	neg	6.49180327868852	6.16393442622951	5.27868852459016	5	FALSE	4	2
1	3	neg	neg	neg	neg	6.49180327868852	6.16393442622951	5.27868852459016	4	FALSE	1	2
1	12	neg	pos	neg	neg	6.49180327868852	6.16393442622951	5.27868852459016	5	FALSE	2	2
1	96	neg	pos	pos	pos	6.49180327868852	6.16393442622951	5.27868852459016	7	FALSE	4	3
2	48	neg	neg	neg	neg	6.39344262295082	6.16393442622951	5.27868852459016	4	FALSE	4	2
1	8	neg	pos	pos	pos	6.39344262295082	6.16393442622951	5.27868852459016	4	FALSE	1	2
2	5	neg	neg	neg	neg	6.39344262295082	6.16393442622951	5.27868852459016	5	FALSE	1	2
1	10	neg	pos	pos	pos	6.39344262295082	6.16393442622951	5.27868852459016	7	FALSE	1	3
1	4	neg	pos	pos	pos	6.39344262295082	6.16393442622951	5.27868852459016	3	FALSE	1	1
1	72	neg	pos	pos	pos	6.39344262295082	6.16393442622951	5.27868852459016	5	FALSE	4	2
2	7	neg	pos	neg	neg	6.39344262295082	6.16393442622951	5.27868852459016	4	FALSE	1	2
1	24	neg	pos	pos	pos	6.39344262295082	6.16393442622951	5.27868852459016	5	FALSE	3	2
2	24	neg	neg	neg	neg	6.39344262295082	6.16393442622951	5.27868852459016	4	FALSE	3	2
1	96	neg	pos	neg	pos	6.39344262295082	6.16393442622951	5.27868852459016	5	FALSE	4	2
1	60	neg	neg	neg	pos	6.39344262295082	6.16393442622951	5.27868852459016	5	FALSE	4	2
2	72	neg	pos	neg	pos	6.39344262295082	6.16393442622951	5.27868852459016	6	FALSE	4	2
1	108	neg	pos	pos	pos	6.39344262295082	6.16393442622951	5.27868852459016	4	FALSE	4	2
2	18	neg	pos	pos	pos	6.39344262295082	6.16393442622951	5.27868852459016	3	FALSE	2	1
1	4	neg	pos	pos	neg	6.39344262295082	6.16393442622951	5.27868852459016	4	FALSE	1	2
2	2	neg	pos	pos	neg	6.39344262295082	6.16393442622951	5.27868852459016	3	FALSE	1	1
1	24	neg	pos	pos	pos	6.39344262295082	6.16393442622951	5.27868852459016	6	FALSE	3	2
1	36	neg	neg	neg	neg	6.39344262295082	6.16393442622951	5.27868852459016	6	FALSE	3	2
2	5	neg	neg	neg	neg	6.39344262295082	6.16393442622951	5.27868852459016	4	FALSE	1	2
1	5	neg	neg	neg	neg	6.39344262295082	6.16393442622951	5.27868852459016	4	FALSE	1	2
1	5	neg	neg	neg	neg	6.39344262295082	6.16393442622951	5.27868852459016	4	FALSE	1	2
1	12	neg	pos	neg	neg	6.39344262295082	6.16393442622951	5.27868852459016	5	FALSE	2	2
2	12	neg	pos	pos	pos	6.39344262295082	6.16393442622951	5.27868852459016	8	FALSE	2	3
1	3	neg	pos	pos	pos	6.42622950819672	6.22950819672131	5.21311475409836	3	FALSE	1	1
1	10	neg	pos	pos	pos	6.42622950819672	6.22950819672131	5.21311475409836	3	FALSE	1	1
1	30	neg	neg	pos	neg	6.42622950819672	6.22950819672131	5.21311475409836	3	FALSE	3	1
2	12	neg	neg	neg	neg	6.42622950819672	6.22950819672131	5.21311475409836	4	FALSE	2	2
1	60	neg	pos	pos	pos	6.42622950819672	6.22950819672131	5.21311475409836	6	FALSE	4	2
1	5	neg	neg	neg	neg	6.42622950819672	6.22950819672131	5.21311475409836	4	FALSE	1	2
2	24	neg	pos	pos	pos	6.42622950819672	6.22950819672131	5.21311475409836	5	FALSE	3	2
1	36	neg	pos	pos	pos	6.42622950819672	6.22950819672131	5.21311475409836	5	FALSE	3	2
1	120	neg	pos	pos	pos	6.42622950819672	6.22950819672131	5.21311475409836	6	FALSE	4	2
1	18	neg	pos	pos	pos	6.42622950819672	6.22950819672131	5.21311475409836	5	FALSE	2	2
2	18	neg	pos	pos	pos	6.42622950819672	6.22950819672131	5.21311475409836	5	FALSE	2	2
2	4	neg	pos	pos	pos	6.42622950819672	6.22950819672131	5.21311475409836	5	FALSE	1	2
1	60	neg	neg	neg	neg	6.42622950819672	6.22950819672131	5.21311475409836	5	FALSE	4	2
1	36	neg	pos	pos	pos	6.42622950819672	6.22950819672131	5.21311475409836	5	FALSE	3	2
2	48	neg	pos	pos	neg	6.42622950819672	6.22950819672131	5.21311475409836	4	FALSE	4	2
2	72	neg	pos	pos	neg	6.42622950819672	6.22950819672131	5.21311475409836	5	FALSE	4	2
1	30	neg	pos	pos	pos	6.42622950819672	6.22950819672131	5.21311475409836	5	FALSE	3	2
1	3	neg	neg	pos	neg	6.42622950819672	6.22950819672131	5.21311475409836	4	FALSE	1	2
2	8	neg	pos	pos	pos	6.42622950819672	6.22950819672131	5.21311475409836	5	FALSE	1	2
1	12	neg	pos	pos	neg	6.42622950819672	6.22950819672131	5.21311475409836	6	FALSE	2	2
1	12	neg	pos	pos	pos	6.42622950819672	6.22950819672131	5.21311475409836	7	FALSE	2	3
2	24	neg	pos	neg	neg	6.42622950819672	6.0983606557377	5.34426229508197	6	FALSE	3	2
2	24	neg	pos	neg	neg	6.42622950819672	6.0983606557377	5.34426229508197	5	FALSE	3	2
2	12	neg	neg	neg	neg	6.42622950819672	6.0983606557377	5.34426229508197	5	FALSE	2	2
1	36	neg	neg	neg	neg	6.42622950819672	6.0983606557377	5.34426229508197	7	FALSE	3	3
2	96	neg	neg	neg	neg	6.42622950819672	6.0983606557377	5.34426229508197	5	FALSE	4	2
1	12	neg	neg	neg	neg	6.42622950819672	6.0983606557377	5.34426229508197	5	FALSE	2	2
1	12	neg	pos	pos	neg	6.42622950819672	6.0983606557377	5.34426229508197	5	FALSE	2	2
1	36	neg	pos	neg	neg	6.42622950819672	6.0983606557377	5.34426229508197	7	FALSE	3	3
2	24	neg	pos	neg	neg	6.42622950819672	6.0983606557377	5.34426229508197	5	FALSE	3	2
1	17	neg	pos	pos	pos	6.42622950819672	6.0983606557377	5.34426229508197	6	FALSE	2	2
2	4	neg	pos	pos	pos	6.42622950819672	6.0983606557377	5.34426229508197	5	FALSE	1	2
2	17	neg	neg	neg	neg	6.42622950819672	6.0983606557377	5.34426229508197	8	FALSE	2	3
2	72	neg	neg	neg	neg	6.42622950819672	6.0983606557377	5.34426229508197	8	FALSE	4	3
2	24	neg	pos	pos	pos	6.42622950819672	6.0983606557377	5.34426229508197	4	FALSE	3	2
1	24	neg	pos	pos	pos	6.42622950819672	6.0983606557377	5.34426229508197	4	FALSE	3	2
2	120	neg	pos	pos	neg	6.42622950819672	6.0983606557377	5.34426229508197	5	FALSE	4	2
2	24	neg	pos	pos	pos	6.42622950819672	6.0983606557377	5.34426229508197	4	FALSE	3	2
2	5	neg	neg	neg	neg	6.42622950819672	6.0983606557377	5.34426229508197	4	FALSE	1	2
1	60	neg	pos	pos	pos	6.42622950819672	6.0983606557377	5.34426229508197	6	FALSE	4	2
2	24	neg	pos	pos	pos	6.42622950819672	6.0983606557377	5.34426229508197	5	FALSE	3	2
2	24	neg	neg	neg	neg	6.42622950819672	6.0983606557377	5.34426229508197	6	FALSE	3	2
1	12	neg	pos	pos	pos	6.42622950819672	6.0983606557377	5.34426229508197	6	FALSE	2	2
2	24	neg	pos	pos	pos	6.42622950819672	6.0983606557377	5.34426229508197	6	FALSE	3	2
1	60	neg	pos	pos	pos	6.42622950819672	6.0983606557377	5.34426229508197	6	FALSE	4	2
2	18	neg	pos	pos	pos	6.42622950819672	6.0983606557377	5.34426229508197	3	FALSE	2	1
1	48	neg	pos	pos	pos	6.42622950819672	6.0983606557377	5.34426229508197	4	FALSE	4	2
2	48	neg	pos	pos	pos	6.42622950819672	6.0983606557377	5.34426229508197	7	FALSE	4	3
2	124	neg	neg	neg	neg	6.42622950819672	6.0983606557377	5.34426229508197	4	FALSE	4	2
2	60	neg	pos	pos	neg	6.42622950819672	6.16393442622951	5.27868852459016	4	FALSE	4	2
2	3	neg	neg	neg	neg	6.42622950819672	6.16393442622951	5.27868852459016	4	FALSE	1	2
1	5	neg	neg	neg	neg	6.42622950819672	6.16393442622951	5.27868852459016	4	FALSE	1	2
2	24	neg	neg	neg	neg	6.42622950819672	6.16393442622951	5.27868852459016	4	FALSE	3	2
2	96	pos	pos	pos	pos	6.42622950819672	6.16393442622951	5.27868852459016	4	FALSE	4	2
2	8	neg	pos	pos	neg	6.42622950819672	6.16393442622951	5.27868852459016	4	FALSE	1	2
2	24	neg	pos	pos	pos	6.42622950819672	6.16393442622951	5.27868852459016	5	FALSE	3	2
1	7	neg	pos	pos	pos	6.42622950819672	6.16393442622951	5.27868852459016	5	FALSE	1	2
2	24	neg	neg	neg	neg	6.42622950819672	6.16393442622951	5.27868852459016	5	FALSE	3	2
1	7	neg	pos	neg	neg	6.42622950819672	6.16393442622951	5.27868852459016	5	FALSE	1	2
1	72	neg	neg	neg	neg	6.42622950819672	6.16393442622951	5.27868852459016	6	FALSE	4	2
1	60	neg	neg	neg	neg	6.42622950819672	6.16393442622951	5.27868852459016	7	FALSE	4	3
2	12	neg	neg	neg	neg	6.42622950819672	6.16393442622951	5.27868852459016	6	FALSE	2	2
2	12	neg	neg	neg	neg	6.42622950819672	6.16393442622951	5.27868852459016	6	FALSE	2	2
2	12	neg	neg	neg	neg	6.42622950819672	6.16393442622951	5.27868852459016	6	FALSE	2	2
2	132	neg	pos	pos	pos	6.42622950819672	6.16393442622951	5.27868852459016	4	FALSE	4	2
1	24	neg	pos	pos	neg	6.42622950819672	6.16393442622951	5.27868852459016	4	FALSE	3	2
2	120	pos	pos	pos	pos	6.42622950819672	6.16393442622951	5.27868852459016	6	FALSE	4	2
2	12	pos	pos	pos	pos	6.42622950819672	6.16393442622951	5.27868852459016	6	FALSE	2	2
2	36	neg	pos	neg	neg	6.42622950819672	6.16393442622951	5.27868852459016	5	FALSE	3	2
2	72	neg	neg	pos	neg	6.42622950819672	6.16393442622951	5.27868852459016	5	FALSE	4	2
1	120	neg	pos	pos	pos	6.42622950819672	6.16393442622951	5.27868852459016	4	FALSE	4	2
1	18	neg	pos	pos	pos	6.42622950819672	6.16393442622951	5.27868852459016	5	FALSE	2	2
1	72	neg	neg	neg	neg	6.42622950819672	6.16393442622951	5.27868852459016	5	FALSE	4	2
2	3	neg	neg	neg	neg	6.42622950819672	6.16393442622951	5.27868852459016	4	FALSE	1	2
2	12	neg	neg	neg	neg	6.52459016393443	6.0655737704918	5.27868852459016	5	TRUE	2	2
1	6	neg	neg	pos	pos	6.52459016393443	6.0655737704918	5.27868852459016	4	TRUE	1	2
1	7	neg	neg	pos	pos	6.52459016393443	6.0655737704918	5.27868852459016	5	TRUE	1	2
1	60	neg	neg	pos	pos	6.52459016393443	6.0655737704918	5.27868852459016	5	TRUE	4	2
1	18	neg	pos	pos	neg	6.42622950819672	6.0655737704918	5.27868852459016	5	TRUE	2	2
2	12	neg	pos	pos	pos	6.42622950819672	6.0655737704918	5.27868852459016	3	TRUE	2	1
1	120	neg	neg	neg	neg	6.52459016393443	6.0655737704918	5.27868852459016	6	TRUE	4	2
2	48	neg	neg	pos	neg	6.52459016393443	6.0655737704918	5.27868852459016	6	TRUE	4	2
1	10	neg	neg	pos	pos	6.52459016393443	6.0655737704918	5.27868852459016	5	TRUE	1	2
1	36	neg	neg	neg	pos	6.52459016393443	6.0655737704918	5.27868852459016	5	TRUE	3	2
1	48	neg	neg	neg	neg	6.52459016393443	6.0655737704918	5.27868852459016	7	TRUE	4	3
1	42	neg	neg	neg	pos	6.52459016393443	6.0655737704918	5.27868852459016	5	TRUE	3	2
2	8	neg	pos	neg	neg	6.42622950819672	6.0655737704918	5.27868852459016	5	TRUE	1	2
2	24	neg	pos	pos	pos	6.42622950819672	6.0655737704918	5.27868852459016	3	TRUE	3	1
2	36	neg	pos	pos	pos	6.42622950819672	6.0655737704918	5.27868852459016	9	TRUE	3	3
1	24	neg	pos	pos	pos	6.42622950819672	6.0655737704918	5.27868852459016	5	TRUE	3	2
1	3	neg	neg	neg	neg	6.52459016393443	6.0655737704918	5.27868852459016	6	TRUE	1	2
1	12	neg	pos	neg	pos	6.52459016393443	6.0655737704918	5.27868852459016	4	TRUE	2	2
2	12	neg	pos	pos	neg	6.42622950819672	6.0655737704918	5.27868852459016	4	TRUE	2	2
1	36	neg	pos	pos	pos	6.42622950819672	6.0655737704918	5.27868852459016	7	TRUE	3	3
2	36	neg	pos	pos	pos	6.42622950819672	6.0655737704918	5.27868852459016	5	TRUE	3	2
1	36	neg	neg	neg	pos	6.52459016393443	6.0655737704918	5.27868852459016	7	TRUE	3	3
2	4	neg	pos	pos	pos	6.42622950819672	6.0655737704918	5.27868852459016	4	TRUE	1	2
2	108	neg	pos	pos	pos	6.42622950819672	6.0655737704918	5.27868852459016	4	TRUE	4	2
2	36	neg	pos	pos	pos	6.42622950819672	6.0655737704918	5.27868852459016	5	TRUE	3	2
1	60	neg	pos	pos	pos	6.42622950819672	6.0655737704918	5.27868852459016	5	TRUE	4	2
2	84	neg	pos	pos	pos	6.42622950819672	6.0655737704918	5.27868852459016	6	TRUE	4	2
1	36	neg	pos	neg	neg	6.52459016393443	6.16393442622951	5.18032786885246	5	TRUE	3	2
2	3	neg	pos	neg	neg	6.52459016393443	6.16393442622951	5.18032786885246	4	TRUE	1	2
1	60	neg	pos	pos	pos	6.52459016393443	6.16393442622951	5.18032786885246	5	TRUE	4	2
1	180	neg	pos	pos	pos	6.52459016393443	6.16393442622951	5.18032786885246	8	TRUE	4	3
1	18	neg	pos	pos	pos	6.52459016393443	6.16393442622951	5.18032786885246	6	TRUE	2	2
1	36	neg	neg	neg	neg	6.52459016393443	6.16393442622951	5.18032786885246	6	TRUE	3	2
1	4	neg	pos	pos	neg	6.52459016393443	6.16393442622951	5.18032786885246	4	TRUE	1	2
2	4	neg	pos	pos	pos	6.52459016393443	6.16393442622951	5.18032786885246	4	TRUE	1	2
1	4	neg	pos	pos	pos	6.52459016393443	6.16393442622951	5.18032786885246	4	TRUE	1	2
2	18	neg	pos	pos	pos	6.52459016393443	6.16393442622951	5.18032786885246	5	TRUE	2	2
1	18	neg	neg	neg	neg	6.52459016393443	6.16393442622951	5.18032786885246	5	TRUE	2	2
1	80	neg	pos	pos	pos	6.52459016393443	6.16393442622951	5.18032786885246	5	TRUE	4	2
2	60	pos	pos	pos	pos	6.52459016393443	6.16393442622951	5.18032786885246	7	TRUE	4	3
1	60	neg	neg	neg	neg	6.52459016393443	6.16393442622951	5.18032786885246	6	TRUE	4	2
1	12	neg	pos	pos	pos	6.52459016393443	6.16393442622951	5.18032786885246	6	TRUE	2	2
1	36	neg	pos	pos	pos	6.52459016393443	6.16393442622951	5.18032786885246	5	TRUE	3	2
2	24	neg	neg	neg	neg	6.52459016393443	6.19672131147541	5.18032786885246	6	TRUE	3	2
2	84	neg	pos	pos	pos	6.52459016393443	6.19672131147541	5.18032786885246	5	TRUE	4	2
2	4	neg	pos	pos	pos	6.52459016393443	6.19672131147541	5.18032786885246	4	TRUE	1	2
1	24	neg	pos	pos	pos	6.52459016393443	6.19672131147541	5.18032786885246	4	TRUE	3	2
1	120	neg	neg	neg	neg	6.52459016393443	6.19672131147541	5.18032786885246	5	TRUE	4	2
1	48	neg	pos	pos	neg	6.52459016393443	6.19672131147541	5.18032786885246	8	TRUE	4	3
2	72	neg	pos	pos	pos	6.52459016393443	6.19672131147541	5.18032786885246	6	TRUE	4	2
1	36	neg	pos	pos	pos	6.52459016393443	6.19672131147541	5.18032786885246	6	TRUE	3	2
2	3	neg	pos	pos	pos	6.52459016393443	6.19672131147541	5.18032786885246	5	TRUE	1	2
1	84	neg	pos	neg	pos	6.52459016393443	6.19672131147541	5.18032786885246	6	TRUE	4	2
1	60	neg	pos	pos	pos	6.52459016393443	6.19672131147541	5.18032786885246	5	TRUE	4	2
2	72	neg	neg	pos	neg	6.52459016393443	6.19672131147541	5.18032786885246	4	TRUE	4	2
1	84	neg	pos	pos	pos	6.52459016393443	6.19672131147541	5.18032786885246	5	TRUE	4	2
2	48	neg	pos	pos	neg	6.52459016393443	6.19672131147541	5.18032786885246	6	TRUE	4	2
2	24	neg	pos	pos	neg	6.52459016393443	6.19672131147541	5.18032786885246	5	TRUE	3	2
2	24	neg	neg	neg	neg	6.52459016393443	6.19672131147541	5.18032786885246	5	TRUE	3	2
2	7	neg	pos	pos	pos	6.52459016393443	6.19672131147541	5.18032786885246	6	TRUE	1	2
1	72	neg	pos	pos	pos	6.52459016393443	6.19672131147541	5.18032786885246	6	TRUE	4	2
1	8	neg	pos	pos	pos	6.52459016393443	6.19672131147541	5.18032786885246	5	TRUE	1	2
2	3	neg	pos	pos	neg	6.52459016393443	6.19672131147541	5.18032786885246	5	TRUE	1	2
2	48	neg	pos	pos	pos	6.52459016393443	6.19672131147541	5.18032786885246	6	TRUE	4	2
1	48	neg	pos	pos	pos	6.52459016393443	6.19672131147541	5.18032786885246	5	TRUE	4	2
1	12	neg	pos	pos	pos	6.52459016393443	6.19672131147541	5.18032786885246	6	TRUE	2	2
1	144	neg	pos	pos	pos	6.52459016393443	6.19672131147541	5.18032786885246	6	TRUE	4	2
2	24	neg	neg	pos	pos	6.52459016393443	6.19672131147541	5.18032786885246	3	TRUE	3	1
1	24	neg	pos	pos	pos	6.52459016393443	6.19672131147541	5.18032786885246	4	TRUE	3	2
2	24	neg	pos	pos	pos	6.52459016393443	6.19672131147541	5.18032786885246	5	TRUE	3	2
1	36	neg	pos	pos	pos	6.52459016393443	6.19672131147541	5.18032786885246	6	TRUE	3	2
2	36	neg	neg	neg	neg	6.19672131147541	6.22950819672131	5.47540983606557	6	TRUE	3	2
1	60	neg	neg	pos	pos	6.19672131147541	6.22950819672131	5.47540983606557	6	TRUE	4	2
2	12	neg	neg	pos	pos	6.19672131147541	6.22950819672131	5.47540983606557	6	TRUE	2	2
1	2	neg	neg	neg	neg	6.19672131147541	6.22950819672131	5.47540983606557	4	TRUE	1	2
1	36	neg	pos	pos	pos	6.19672131147541	6.22950819672131	5.47540983606557	5	TRUE	3	2
2	24	neg	neg	pos	neg	6.19672131147541	6.22950819672131	5.47540983606557	5	TRUE	3	2
1	96	neg	neg	neg	neg	6.19672131147541	6.22950819672131	5.47540983606557	6	TRUE	4	2
1	3	neg	neg	neg	neg	6.19672131147541	6.22950819672131	5.47540983606557	4	TRUE	1	2
1	8	neg	neg	neg	neg	6.19672131147541	6.22950819672131	5.47540983606557	5	TRUE	1	2
1	48	neg	neg	neg	neg	6.19672131147541	6.22950819672131	5.47540983606557	3	TRUE	4	1
2	84	neg	neg	neg	pos	6.19672131147541	6.22950819672131	5.47540983606557	6	TRUE	4	2
1	24	neg	neg	neg	neg	6.19672131147541	6.22950819672131	5.47540983606557	4	TRUE	3	2
1	96	neg	neg	neg	neg	6.19672131147541	6.22950819672131	5.47540983606557	6	TRUE	4	2
2	4	neg	neg	neg	neg	6.19672131147541	6.22950819672131	5.47540983606557	5	TRUE	1	2
2	36	neg	neg	neg	neg	6.19672131147541	6.22950819672131	5.47540983606557	5	TRUE	3	2
1	24	neg	pos	pos	pos	6.45901639344262	6.16393442622951	5.27868852459016	5	TRUE	3	2
2	5	neg	pos	pos	pos	6.45901639344262	6.16393442622951	5.27868852459016	4	TRUE	1	2
1	36	neg	pos	neg	neg	6.45901639344262	6.16393442622951	5.27868852459016	8	TRUE	3	3
2	60	neg	pos	pos	pos	6.45901639344262	6.16393442622951	5.27868852459016	4	TRUE	4	2
1	18	neg	neg	neg	neg	6.45901639344262	6.16393442622951	5.27868852459016	5	TRUE	2	2
1	6	neg	pos	pos	neg	6.45901639344262	6.16393442622951	5.27868852459016	4	TRUE	1	2
1	24	neg	pos	pos	pos	6.45901639344262	6.16393442622951	5.27868852459016	5	TRUE	3	2
2	24	neg	neg	neg	neg	6.45901639344262	6.16393442622951	5.27868852459016	5	TRUE	3	2
2	84	neg	pos	pos	pos	6.45901639344262	6.16393442622951	5.27868852459016	5	TRUE	4	2
1	36	neg	neg	neg	neg	6.45901639344262	6.16393442622951	5.27868852459016	7	TRUE	3	3
1	12	neg	pos	pos	neg	6.45901639344262	6.16393442622951	5.27868852459016	6	TRUE	2	2
2	84	neg	neg	neg	neg	6.45901639344262	6.16393442622951	5.27868852459016	3	TRUE	4	1
2	18	neg	pos	neg	neg	6.45901639344262	6.16393442622951	5.27868852459016	6	TRUE	2	2
1	6	neg	neg	neg	neg	6.45901639344262	6.16393442622951	5.27868852459016	5	TRUE	1	2
2	24	neg	neg	neg	neg	6.45901639344262	6.16393442622951	5.27868852459016	5	TRUE	3	2
