# Supplementary material for: Bayesian modeling of post-vaccination serological data suggests that yearly vaccination of dog aged <2 years old is efficient to stop rabies circulation in Cambodia
Source: PLoS Negl Trop Dis. 2024 Apr 18;18(4):e0012089. doi: 10.1371/journal.pntd.0012089 (PMC11060556; doi:10.1371/journal.pntd.0012089)
Supplement: S1 Text — “dogs_model” was used to estimate parameters and compare different vaccination strategies, using the following stan programs: "dogs_H0.stan" file to test the null hypothesis of an absence of link between the model parameters and individual covariables, and “dogs_H1_pSe.stan”, “dogs_H1_pSV.stan”, “dogs_H1_rBS.stan”, “dogs_H1_rVS.stan”, “dogs_H1_rFOI.stan” and “dogs_H1_rFOI_cage.stan” files to test alternative assumptions. (ZIP) [file pntd.0012089.s001.zip › S1_Text/Supplementary material 1/group1b.csv]

gender	age	S0	S1	T01	bcs	cage	cbcs
2	10	neg	neg	13.2131147540984	5	1	2
1	60	pos	pos	12.983606557377	5	4	2
1	72	neg	pos	13.1475409836066	5	4	2
1	10	neg	pos	12.8524590163934	5	1	2
2	12	pos	pos	12.8524590163934	4	2	2
1	1	neg	pos	12.8524590163934	5	1	2
2	5	neg	neg	12.8524590163934	5	1	2
1	6	neg	pos	12.8524590163934	5	1	2
1	6	neg	pos	12.8524590163934	5	1	2
2	4	neg	pos	12.8196721311475	5	1	2
2	19	neg	neg	12.8196721311475	4	2	2
1	12	neg	pos	12.8196721311475	6	2	2
1	4	neg	pos	12.8524590163934	5	1	2
2	12	neg	pos	12.8524590163934	4	2	2
1	5	neg	neg	12.8524590163934	5	1	2
1	6	neg	pos	12.8524590163934	5	1	2
