# Supplementary material for: Bayesian modeling of post-vaccination serological data suggests that yearly vaccination of dog aged <2 years old is efficient to stop rabies circulation in Cambodia
Source: PLoS Negl Trop Dis. 2024 Apr 18;18(4):e0012089. doi: 10.1371/journal.pntd.0012089 (PMC11060556; doi:10.1371/journal.pntd.0012089)
Supplement: S1 Text — “dogs_model” was used to estimate parameters and compare different vaccination strategies, using the following stan programs: "dogs_H0.stan" file to test the null hypothesis of an absence of link between the model parameters and individual covariables, and “dogs_H1_pSe.stan”, “dogs_H1_pSV.stan”, “dogs_H1_rBS.stan”, “dogs_H1_rVS.stan”, “dogs_H1_rFOI.stan” and “dogs_H1_rFOI_cage.stan” files to test alternative assumptions. (ZIP) [file pntd.0012089.s001.zip › S1_Text/Supplementary material 1/group2.csv]

gender	age	S1	S2	S3	T01	T12	T23	bcs	cage	cbcs
2	36	pos	pos	?	11.9016393442623	13.2131147540984	-1	4	3	2
2	1	neg	pos	?	11.9016393442623	13.2459016393443	-1	5	1	2
2	4	neg	pos	?	11.9016393442623	13.2131147540984	-1	3	1	1
2	60	pos	pos	?	11.9344262295082	13.1803278688525	-1	3	4	1
1	72	neg	pos	?	11.9016393442623	13.2459016393443	-1	5	4	2
1	12	neg	pos	?	11.9344262295082	13.2131147540984	-1	4	2	2
2	12	pos	pos	?	11.9016393442623	13.2459016393443	-1	4	2	2
1	36	neg	pos	?	11.9016393442623	13.2131147540984	-1	5	3	2
1	12	pos	pos	?	11.9344262295082	13.1803278688525	-1	3	2	1
1	8	pos	pos	?	11.9016393442623	13.2131147540984	-1	5	1	2
2	60	neg	pos	?	11.9344262295082	13.1803278688525	-1	5	4	2
1	7	neg	pos	?	11.9344262295082	13.1803278688525	-1	5	1	2
1	48	neg	pos	?	11.9344262295082	13.1803278688525	-1	5	4	2
2	24	neg	pos	?	11.9344262295082	13.2131147540984	-1	5	3	2
1	24	pos	pos	?	11.9344262295082	13.2131147540984	-1	5	3	2
1	24	neg	pos	?	11.9344262295082	13.2131147540984	-1	5	3	2
1	36	pos	pos	?	12.0327868852459	13.1475409836066	-1	4	3	2
1	24	pos	pos	?	12.0327868852459	13.1475409836066	-1	4	3	2
1	3	pos	pos	?	12.0655737704918	13.1147540983607	-1	3	1	1
1	9	pos	pos	?	12.0655737704918	13.1475409836066	-1	4	1	2
2	84	pos	pos	?	12.0655737704918	13.1475409836066	-1	4	4	2
1	36	pos	pos	?	12.0655737704918	13.1475409836066	-1	4	3	2
1	7	neg	pos	?	12.0655737704918	13.1475409836066	-1	4	1	2
1	12	neg	pos	?	12.0655737704918	13.1147540983607	-1	4	2	2
1	6	pos	pos	?	12.0655737704918	13.1803278688525	-1	3	1	1
1	36	neg	pos	?	12.0655737704918	13.1475409836066	-1	4	3	2
2	3	neg	pos	?	12.0655737704918	13.1475409836066	-1	3	1	1
2	96	pos	pos	?	12.0327868852459	13.1803278688525	-1	5	4	2
1	8	neg	pos	?	12.0327868852459	13.1475409836066	-1	5	1	2
1	36	pos	pos	?	12.0655737704918	13.1475409836066	-1	5	3	2
1	60	pos	pos	?	12.0655737704918	13.1475409836066	-1	5	4	2
1	24	pos	pos	?	12.0655737704918	13.1803278688525	-1	5	3	2
1	36	pos	pos	?	12.0655737704918	13.1803278688525	-1	3	3	1
1	6	pos	pos	?	12.0655737704918	13.1475409836066	-1	5	1	2
2	36	pos	pos	?	12.0655737704918	13.1147540983607	-1	5	3	2
1	30	pos	pos	?	12.0655737704918	13.1147540983607	-1	3	3	1
1	2	neg	pos	?	12.0983606557377	13.0819672131148	-1	3	1	1
2	24	pos	pos	?	12.0983606557377	13.0819672131148	-1	3	3	1
2	12	pos	pos	?	12.0983606557377	13.0819672131148	-1	5	2	2
1	42	neg	pos	?	12.0983606557377	13.0819672131148	-1	3	3	1
2	4	neg	pos	?	12.0983606557377	13.0819672131148	-1	3	1	1
1	24	pos	pos	?	12.0983606557377	13.0819672131148	-1	5	3	2
1	48	pos	pos	?	12.0655737704918	13.1475409836066	-1	3	4	1
1	24	pos	pos	?	12.0655737704918	13.1803278688525	-1	2	3	1
1	36	pos	pos	?	12.0327868852459	13.2131147540984	-1	5	3	2
2	60	neg	pos	pos	11.9672131147541	13.0491803278689	8.68852459016393	7	4	3
2	24	pos	pos	pos	11.9672131147541	13.0491803278689	8.68852459016393	5	3	2
2	180	pos	pos	pos	11.9672131147541	13.0491803278689	8.68852459016393	6	4	2
2	12	neg	neg	?	11.9672131147541	13.0491803278689	-1	4	2	2
2	2	neg	neg	?	11.9672131147541	13.0491803278689	-1	5	1	2
2	36	neg	pos	pos	11.9672131147541	13.0491803278689	8.68852459016393	7	3	3
2	84	neg	pos	pos	11.9672131147541	13.0491803278689	8.68852459016393	7	4	3
1	84	pos	pos	pos	11.9672131147541	13.0819672131148	8.62295081967213	8	4	3
2	24	neg	pos	pos	12	13.0491803278689	8.62295081967213	7	3	3
1	48	pos	pos	pos	12	13.0491803278689	8.62295081967213	7	4	3
2	24	neg	pos	pos	12	13.0491803278689	8.62295081967213	7	3	3
1	36	pos	pos	?	12	13.0491803278689	-1	8	3	3
2	36	neg	pos	?	12	13.0491803278689	-1	7	3	3
1	48	neg	pos	?	11.9672131147541	13.0491803278689	-1	5	4	2
2	24	pos	pos	pos	11.9672131147541	13.0491803278689	8.65573770491803	6	3	2
1	84	pos	pos	pos	11.9672131147541	13.0491803278689	8.65573770491803	5	4	2
1	2	pos	pos	pos	11.9672131147541	13.0491803278689	8.65573770491803	5	1	2
1	12	neg	pos	pos	11.9672131147541	13.0491803278689	8.65573770491803	5	2	2
2	204	pos	pos	pos	11.9672131147541	13.0819672131148	8.65573770491803	5	4	2
2	4	neg	pos	pos	11.9672131147541	13.0819672131148	8.62295081967213	5	1	2
2	48	pos	pos	pos	11.9672131147541	13.0819672131148	8.62295081967213	5	4	2
1	108	pos	pos	pos	11.9672131147541	13.0819672131148	8.62295081967213	5	4	2
1	48	pos	pos	?	11.9672131147541	13.0819672131148	-1	5	4	2
1	4	pos	pos	?	11.9672131147541	13.0819672131148	-1	5	1	2
2	12	neg	pos	pos	11.9672131147541	13.0819672131148	8.62295081967213	5	2	2
1	60	pos	pos	pos	11.9672131147541	13.0819672131148	8.62295081967213	3	4	1
1	60	neg	pos	pos	11.9672131147541	13.0491803278689	8.65573770491803	5	4	2
2	4	pos	pos	?	11.9672131147541	13.0491803278689	-1	5	1	2
1	4	neg	pos	?	11.9672131147541	13.0491803278689	-1	3	1	1
2	36	neg	pos	pos	12	13.0491803278689	8.62295081967213	5	3	2
1	36	neg	pos	?	12	13.0491803278689	-1	5	3	2
1	12	neg	pos	?	11.9672131147541	13.0491803278689	-1	5	2	2
1	24	pos	pos	?	11.9672131147541	13.0491803278689	-1	3	3	1
2	48	pos	pos	pos	11.9672131147541	13.0491803278689	8.68852459016393	5	4	2
1	24	pos	pos	?	11.9672131147541	13.0491803278689	-1	3	3	1
1	36	neg	pos	?	12	13.0491803278689	-1	3	3	1
1	96	pos	pos	?	12.2950819672131	12.983606557377	-1	5	4	2
1	6	neg	pos	?	12.2950819672131	12.983606557377	-1	4	1	2
1	48	neg	pos	?	12.2950819672131	12.983606557377	-1	7	4	3
2	24	pos	pos	?	12.2950819672131	12.983606557377	-1	7	3	3
1	12	neg	pos	?	12.2950819672131	12.983606557377	-1	6	2	2
2	120	pos	pos	?	12.2950819672131	12.983606557377	-1	5	4	2
1	36	pos	pos	?	12.2950819672131	12.983606557377	-1	3	3	1
1	48	pos	pos	?	12.2950819672131	12.983606557377	-1	5	4	2
2	4	pos	pos	?	12.2950819672131	12.983606557377	-1	3	1	1
1	48	pos	pos	?	12.2950819672131	12.983606557377	-1	3	4	1
2	72	pos	pos	?	12.2950819672131	12.983606557377	-1	3	4	1
2	132	pos	pos	?	12.1311475409836	13.2459016393443	-1	7	4	3
1	60	neg	pos	?	12.1311475409836	13.2459016393443	-1	6	4	2
1	120	pos	pos	?	12.1311475409836	13.2459016393443	-1	6	4	2
1	12	pos	pos	?	12.1311475409836	13.2459016393443	-1	5	2	2
1	12	pos	pos	?	12.1311475409836	13.2786885245902	-1	6	2	2
2	24	neg	neg	?	12.1311475409836	13.2786885245902	-1	5	3	2
2	24	pos	pos	?	12.2295081967213	13.1803278688525	-1	8	3	3
1	36	pos	pos	?	12.2295081967213	13.1803278688525	-1	3	3	1
1	36	pos	pos	?	12.2295081967213	13.1803278688525	-1	5	3	2
2	24	neg	pos	?	12.2622950819672	13.1475409836066	-1	5	3	2
1	48	pos	pos	?	12.1311475409836	13.2459016393443	-1	3	4	1
1	4	neg	neg	?	12.1311475409836	13.2459016393443	-1	3	1	1
2	24	pos	pos	?	12.1967213114754	13.1803278688525	-1	3	3	1
2	36	pos	pos	?	12.1967213114754	13.1803278688525	-1	3	3	1
2	24	pos	pos	?	12.1967213114754	13.2131147540984	-1	7	3	3
1	5	pos	pos	?	12.1967213114754	13.2131147540984	-1	4	1	2
1	7	neg	pos	?	12.2295081967213	13.1803278688525	-1	3	1	1
1	8	pos	pos	?	12.2622950819672	13.1475409836066	-1	9	1	3
2	60	neg	pos	?	12.5901639344262	12.8524590163934	-1	6	4	2
1	60	pos	neg	?	12.5901639344262	12.8524590163934	-1	7	4	3
2	24	pos	pos	?	12.5901639344262	12.8524590163934	-1	5	3	2
2	36	neg	pos	?	12.5901639344262	12.8524590163934	-1	5	3	2
2	6	pos	pos	?	12.5901639344262	12.8524590163934	-1	5	1	2
1	60	pos	pos	?	12.5901639344262	12.8524590163934	-1	5	4	2
1	24	pos	pos	?	12.5901639344262	12.8524590163934	-1	5	3	2
2	24	neg	pos	?	12.5901639344262	12.8524590163934	-1	5	3	2
2	48	pos	pos	?	12.5901639344262	12.8524590163934	-1	5	4	2
1	60	pos	pos	?	12.5901639344262	12.8524590163934	-1	5	4	2
2	48	pos	pos	?	12.5901639344262	12.8524590163934	-1	5	4	2
1	36	pos	pos	?	12.5901639344262	12.8524590163934	-1	5	3	2
2	24	pos	pos	?	12.5901639344262	12.8524590163934	-1	4	3	2
1	60	pos	pos	?	12.5901639344262	12.8524590163934	-1	4	4	2
1	12	pos	pos	?	12.5901639344262	12.8524590163934	-1	4	2	2
2	36	pos	pos	?	12.5901639344262	12.8524590163934	-1	7	3	3
2	24	neg	neg	?	12.5901639344262	12.8524590163934	-1	6	3	2
2	84	pos	pos	?	12.6229508196721	12.8196721311475	-1	5	4	2
2	12	neg	pos	?	12.6229508196721	12.8524590163934	-1	5	2	2
1	36	neg	neg	?	12.6229508196721	12.8524590163934	-1	7	3	3
